# Supplementary material for: In Its Southern Edge of Distribution, the Tawny Owl (Strix aluco) Is More Sensitive to Extreme Temperatures Than to Rural Development
Source: Animals (Basel). 2022 Mar 3;12(5):641. doi: 10.3390/ani12050641 (PMC8909079; doi:10.3390/ani12050641)
Supplement: Supplementary file 1 [file animals-12-00641-s001.zip]

Archive with 3 entries (3 files):
- Supplementary information S1 - Nesting database.csv
- Supplementary information S2 - Ontogenetic data.csv
- Supplementary information S3 - diet database.csv
