# Supplementary material for: In Its Southern Edge of Distribution, the Tawny Owl (Strix aluco) Is More Sensitive to Extreme Temperatures Than to Rural Development
Source: Animals (Basel). 2022 Mar 3;12(5):641. doi: 10.3390/ani12050641 (PMC8909079; doi:10.3390/ani12050641)
Supplement: Supplementary file 1 [file animals-12-00641-s001.zip › Supplementary information S1 - Nesting database.csv]

Site number	Kriged Precipitation (mm)	Oaks	Pines	Rural	Grassland	Urban	Eggs	Hatchlings	Comments
3	973	TRUE	FALSE	TRUE	FALSE	FALSE	0	0
3	527	TRUE	FALSE	TRUE	FALSE	FALSE	4	4
3	713	TRUE	FALSE	TRUE	FALSE	FALSE	3	3
3	560	TRUE	FALSE	TRUE	FALSE	FALSE	3	3
3	1302	TRUE	FALSE	TRUE	FALSE	FALSE	3	1
3	934	TRUE	FALSE	TRUE	FALSE	FALSE	3	1
3	607	TRUE	FALSE	TRUE	FALSE	FALSE	3	0
3	869	TRUE	FALSE	TRUE	FALSE	FALSE	0	0
3	758	TRUE	FALSE	TRUE	FALSE	FALSE	0	0
4	1184	TRUE	FALSE	TRUE	FALSE	FALSE	4	0
4	992	TRUE	FALSE	TRUE	FALSE	FALSE	4	0
4	535	TRUE	FALSE	TRUE	FALSE	FALSE	3	0
4	722	TRUE	FALSE	TRUE	FALSE	FALSE	0	0
4	570	TRUE	FALSE	TRUE	FALSE	FALSE	4	0	no winter observation
4	1349	TRUE	FALSE	TRUE	FALSE	FALSE	0	0
4	879	TRUE	FALSE	TRUE	FALSE	FALSE	3	0
6	941	FALSE	TRUE	TRUE	FALSE	FALSE	5	5
6	516	FALSE	TRUE	TRUE	FALSE	FALSE	0	0
6	705	FALSE	TRUE	TRUE	FALSE	FALSE	4	3
6	536	FALSE	TRUE	TRUE	FALSE	FALSE	0	0
6	1194	FALSE	TRUE	TRUE	FALSE	FALSE	0	0
7	1038	TRUE	FALSE	TRUE	TRUE	FALSE	3	0
7	561	TRUE	FALSE	TRUE	TRUE	FALSE	3	2
7	748	TRUE	FALSE	TRUE	TRUE	FALSE	0	0
7	602	TRUE	FALSE	TRUE	TRUE	FALSE	3	1
7	1493	TRUE	FALSE	TRUE	TRUE	FALSE		2
7	988	TRUE	FALSE	TRUE	TRUE	FALSE	3	2
7	687	TRUE	FALSE	TRUE	TRUE	FALSE	3	2
7	846	TRUE	FALSE	TRUE	TRUE	FALSE	0	0
7	811	TRUE	FALSE	TRUE	TRUE	FALSE	0	0
9		FALSE	TRUE	FALSE	FALSE	FALSE		1
9	504	FALSE	TRUE	FALSE	FALSE	FALSE	0	0
9	689	FALSE	TRUE	FALSE	FALSE	FALSE	1	0
9	524	FALSE	TRUE	FALSE	FALSE	FALSE	2	1
9	1130	FALSE	TRUE	FALSE	FALSE	FALSE		1
9	882	FALSE	TRUE	FALSE	FALSE	FALSE	3	3
9	555	FALSE	TRUE	FALSE	FALSE	FALSE	3	2
9	799	FALSE	TRUE	FALSE	FALSE	FALSE	3	3
9	703	FALSE	TRUE	FALSE	FALSE	FALSE	4	3
11		FALSE	FALSE	TRUE	FALSE	FALSE		2
11	1033	FALSE	FALSE	TRUE	FALSE	FALSE	4	4
11	550	FALSE	FALSE	TRUE	FALSE	FALSE	3	3
11	736	FALSE	FALSE	TRUE	FALSE	FALSE	4	3
11	598	FALSE	FALSE	TRUE	FALSE	FALSE	3	1
11	1485	FALSE	FALSE	TRUE	FALSE	FALSE	0	0
11	977	FALSE	FALSE	TRUE	FALSE	FALSE	4	2
11	659	FALSE	FALSE	TRUE	FALSE	FALSE	0	0
11	923	FALSE	FALSE	TRUE	FALSE	FALSE	0	0
11	813	FALSE	FALSE	TRUE	FALSE	FALSE	4	3
12		FALSE	TRUE	TRUE	FALSE	FALSE		3
12	551	FALSE	TRUE	TRUE	FALSE	FALSE	3	3
12	738	FALSE	TRUE	TRUE	FALSE	FALSE	3	1
12	603	FALSE	TRUE	TRUE	FALSE	FALSE	4	4
12	1505	FALSE	TRUE	TRUE	FALSE	FALSE		2
12	980	FALSE	TRUE	TRUE	FALSE	FALSE	3	1
12	663	FALSE	TRUE	TRUE	FALSE	FALSE	3	0
12	929	FALSE	TRUE	TRUE	FALSE	FALSE	3	2
12	819	FALSE	TRUE	TRUE	FALSE	FALSE	3	3
13	1246	TRUE	FALSE	TRUE	FALSE	FALSE	4	0
13	1042	TRUE	FALSE	TRUE	FALSE	FALSE	4	3
13	551	TRUE	FALSE	TRUE	FALSE	FALSE	1	0
13	736	TRUE	FALSE	TRUE	FALSE	FALSE	0	0
13	604	TRUE	FALSE	TRUE	FALSE	FALSE	0	0
13	1517	TRUE	FALSE	TRUE	FALSE	FALSE	0	0
13	979	TRUE	FALSE	TRUE	FALSE	FALSE	0	0
13	663	TRUE	FALSE	TRUE	FALSE	FALSE	0	0
13	945	TRUE	FALSE	TRUE	FALSE	FALSE	0	0
13	823	TRUE	FALSE	TRUE	FALSE	FALSE	0	0
14	1039	TRUE	FALSE	TRUE	FALSE	FALSE	2	2
14	554	TRUE	FALSE	TRUE	FALSE	FALSE	5	0
14	742	TRUE	FALSE	TRUE	FALSE	FALSE	4	3
14	604	TRUE	FALSE	TRUE	FALSE	FALSE	4	0
14	1501	TRUE	FALSE	TRUE	FALSE	FALSE	0	0
14	983	TRUE	FALSE	TRUE	FALSE	FALSE	0	0
14	667	TRUE	FALSE	TRUE	FALSE	FALSE	4	4
14	903	TRUE	FALSE	TRUE	FALSE	FALSE	4	3
15	1029	TRUE	TRUE	FALSE	FALSE	FALSE	0	3
15	555	TRUE	TRUE	FALSE	FALSE	FALSE	1	0
15	745	TRUE	TRUE	FALSE	FALSE	FALSE	0	0
15	615	TRUE	TRUE	FALSE	FALSE	FALSE	0	0
16	1006	TRUE	FALSE	FALSE	FALSE	FALSE	4	2
16	537	TRUE	FALSE	FALSE	FALSE	FALSE	3	0
16	719	TRUE	FALSE	FALSE	FALSE	FALSE	0	0
16	580	TRUE	FALSE	FALSE	FALSE	FALSE	3	0
16	1414	TRUE	FALSE	FALSE	FALSE	FALSE	0	0
16	956	TRUE	FALSE	FALSE	FALSE	FALSE	3	0
16	633	TRUE	FALSE	FALSE	FALSE	FALSE	0	0
16	920	TRUE	FALSE	FALSE	FALSE	FALSE	4	3
16	790	TRUE	FALSE	FALSE	FALSE	FALSE	3	2
17	546	TRUE	FALSE	TRUE	FALSE	FALSE	5	3
17	731	TRUE	FALSE	TRUE	FALSE	FALSE	5	4
17	594	TRUE	FALSE	TRUE	FALSE	FALSE	0	0
17	1472	TRUE	FALSE	TRUE	FALSE	FALSE	0	0
17	972	TRUE	FALSE	TRUE	FALSE	FALSE	0	0
17	653	TRUE	FALSE	TRUE	FALSE	FALSE	0	0	no winter observation
17	932	TRUE	FALSE	TRUE	FALSE	FALSE	0	0
17	809	TRUE	FALSE	TRUE	FALSE	FALSE	3	3
21	995	TRUE	TRUE	FALSE	FALSE	FALSE	0	0
21	507	TRUE	TRUE	FALSE	FALSE	FALSE	3	2
21	645	TRUE	TRUE	FALSE	FALSE	FALSE	0	0
21	556	TRUE	TRUE	FALSE	FALSE	FALSE	3	2
24	687	FALSE	TRUE	TRUE	FALSE	FALSE	0	0
24	388	FALSE	TRUE	TRUE	FALSE	FALSE	0	0
24	447	FALSE	TRUE	TRUE	FALSE	FALSE	0	0
24	400	FALSE	TRUE	TRUE	FALSE	FALSE	0	0
24	972	FALSE	TRUE	TRUE	FALSE	FALSE	0	0
24	682	FALSE	TRUE	TRUE	FALSE	FALSE	3	3
24	433	FALSE	TRUE	TRUE	FALSE	FALSE	3	2
24	660	FALSE	TRUE	TRUE	FALSE	FALSE	1	0
24	545	FALSE	TRUE	TRUE	FALSE	FALSE	2	0
27	1051	FALSE	TRUE	TRUE	FALSE	FALSE
27	825	FALSE	TRUE	TRUE	FALSE	FALSE	3	0
29		TRUE	FALSE	FALSE	FALSE	TRUE		1
30	1028	TRUE	FALSE	FALSE	FALSE	FALSE	3	2
30	555	TRUE	FALSE	FALSE	FALSE	FALSE	6	0
30	742	TRUE	FALSE	FALSE	FALSE	FALSE	3	3
30	591	TRUE	FALSE	FALSE	FALSE	FALSE	0	0
30	1454	TRUE	FALSE	FALSE	FALSE	FALSE	0	0
30	981	TRUE	FALSE	FALSE	FALSE	FALSE	4	0
30	670	TRUE	FALSE	FALSE	FALSE	FALSE	0	0
30	864	TRUE	FALSE	FALSE	FALSE	FALSE	0	0	no winter observation
30	801	TRUE	FALSE	FALSE	FALSE	FALSE	4	3
31	560	TRUE	FALSE	FALSE	FALSE	FALSE	0	0
31	748	TRUE	FALSE	FALSE	FALSE	FALSE	3	0
31	610	TRUE	FALSE	FALSE	FALSE	FALSE	0	0
31	1512	TRUE	FALSE	FALSE	FALSE	FALSE	0	0
31	988	TRUE	FALSE	FALSE	FALSE	FALSE	0	0
31	680	TRUE	FALSE	FALSE	FALSE	FALSE	0	0
31	835	TRUE	FALSE	FALSE	FALSE	FALSE	0	0
31	814	TRUE	FALSE	FALSE	FALSE	FALSE	0	0
32	750	FALSE	TRUE	FALSE	FALSE	FALSE	0	0
32	422	FALSE	TRUE	FALSE	FALSE	FALSE	2	0
32	501	FALSE	TRUE	FALSE	FALSE	FALSE		2
32	442	FALSE	TRUE	FALSE	FALSE	FALSE	0	0
32	1039	FALSE	TRUE	FALSE	FALSE	FALSE	0	0
32	737	FALSE	TRUE	FALSE	FALSE	FALSE	0	0
32	474	FALSE	TRUE	FALSE	FALSE	FALSE	3	3
32	722	FALSE	TRUE	FALSE	FALSE	FALSE	0	0
32	594	FALSE	TRUE	FALSE	FALSE	FALSE		3
33	733	FALSE	TRUE	FALSE	FALSE	FALSE	0	0
33	412	FALSE	TRUE	FALSE	FALSE	FALSE	0	0
33	485	FALSE	TRUE	FALSE	FALSE	FALSE	0	0
33	430	FALSE	TRUE	FALSE	FALSE	FALSE	0	0
34	1023	TRUE	FALSE	FALSE	FALSE	FALSE	0	0
34	554	TRUE	FALSE	FALSE	FALSE	FALSE	0	0	no winter observation
34	740	TRUE	FALSE	FALSE	FALSE	FALSE	0	0
34	585	TRUE	FALSE	FALSE	FALSE	FALSE	0	0
35	928	FALSE	TRUE	TRUE	FALSE	FALSE	4	4
35	511	FALSE	TRUE	TRUE	FALSE	FALSE	3	0
35	699	FALSE	TRUE	TRUE	FALSE	FALSE	4	4
35	527	FALSE	TRUE	TRUE	FALSE	FALSE	0	0
36	524	FALSE	TRUE	FALSE	FALSE	FALSE	0	0
36	712	FALSE	TRUE	FALSE	FALSE	FALSE	0	0
36	546	FALSE	TRUE	FALSE	FALSE	FALSE	3	3
36	1241	FALSE	TRUE	FALSE	FALSE	FALSE	0	0
37	1025	TRUE	TRUE	FALSE	FALSE	FALSE	0	0
37	552	TRUE	TRUE	FALSE	FALSE	FALSE	0	0
37	743	TRUE	TRUE	FALSE	FALSE	FALSE		1	no winter observation
37	615	TRUE	TRUE	FALSE	FALSE	FALSE	0	0	no winter observation
38	943	FALSE	TRUE	FALSE	TRUE	FALSE	0	0
38	515	FALSE	TRUE	FALSE	TRUE	FALSE	0	0
38	697	FALSE	TRUE	FALSE	TRUE	FALSE		2
39	531	TRUE	FALSE	TRUE	FALSE	FALSE	0	0
39	720	TRUE	FALSE	TRUE	FALSE	FALSE	0	0
39	556	TRUE	FALSE	TRUE	FALSE	FALSE	0	0
39	1289	TRUE	FALSE	TRUE	FALSE	FALSE	0	0
40	539	TRUE	FALSE	TRUE	FALSE	FALSE	0	0
40	725	TRUE	FALSE	TRUE	FALSE	FALSE	0	0
40	578	TRUE	FALSE	TRUE	FALSE	FALSE	2	0
40	1392	TRUE	FALSE	TRUE	FALSE	FALSE	0	0
40	957	TRUE	FALSE	TRUE	FALSE	FALSE	0	0
40	634	TRUE	FALSE	TRUE	FALSE	FALSE	0	0
40	898	TRUE	FALSE	TRUE	FALSE	FALSE	0	0
40	785	TRUE	FALSE	TRUE	FALSE	FALSE	4	1
41	846	FALSE	TRUE	FALSE	FALSE	FALSE	0	0
41	466	FALSE	TRUE	FALSE	FALSE	FALSE	3	2
41	580	FALSE	TRUE	FALSE	FALSE	FALSE	0	0
41	498	FALSE	TRUE	FALSE	FALSE	FALSE	0	0
42	913	TRUE	TRUE	FALSE	FALSE	FALSE	0	0
43	499	FALSE	TRUE	FALSE	FALSE	FALSE	0	0
43	685	FALSE	TRUE	FALSE	FALSE	FALSE	1	0
43	514	FALSE	TRUE	FALSE	FALSE	FALSE	0	0
44	487	FALSE	TRUE	TRUE	FALSE	FALSE	0	0
44	664	FALSE	TRUE	TRUE	FALSE	FALSE	0	0
44	500	FALSE	TRUE	TRUE	FALSE	FALSE	0	0
45	1015	TRUE	TRUE	TRUE	FALSE	FALSE	0	0
45	518	TRUE	TRUE	TRUE	FALSE	FALSE	0	0
46		TRUE	FALSE	FALSE	FALSE	FALSE	1	0
46	553	TRUE	FALSE	FALSE	FALSE	FALSE	4	0
46	737	TRUE	FALSE	FALSE	FALSE	FALSE	0	0
46	617	TRUE	FALSE	FALSE	FALSE	FALSE	3	2
46	1569	TRUE	FALSE	FALSE	FALSE	FALSE	0	0
46	979	TRUE	FALSE	FALSE	FALSE	FALSE	0	0
46	667	TRUE	FALSE	FALSE	FALSE	FALSE	0	0
46	975	TRUE	FALSE	FALSE	FALSE	FALSE	0	0
46	841	TRUE	FALSE	FALSE	FALSE	FALSE	3	3
47	494	FALSE	FALSE	FALSE	TRUE	FALSE
47	616	FALSE	FALSE	FALSE	TRUE	FALSE
47	539	FALSE	FALSE	FALSE	TRUE	FALSE
48	517	FALSE	TRUE	FALSE	FALSE	FALSE	0	0
48	702	FALSE	TRUE	FALSE	FALSE	FALSE		1
48	544	FALSE	TRUE	FALSE	FALSE	FALSE	0	0
48	1226	FALSE	TRUE	FALSE	FALSE	FALSE	0	0
49	869	FALSE	TRUE	FALSE	FALSE	FALSE	3	2
49	491	FALSE	TRUE	FALSE	FALSE	FALSE	0	0
49	666	FALSE	TRUE	FALSE	FALSE	FALSE	2	0
49	508	FALSE	TRUE	FALSE	FALSE	FALSE		2
50	504	FALSE	TRUE	FALSE	FALSE	FALSE	0	0
50	683	FALSE	TRUE	FALSE	FALSE	FALSE	0	0
50	529	FALSE	TRUE	FALSE	FALSE	FALSE	0	0
50	1161	FALSE	TRUE	FALSE	FALSE	FALSE	0	0
50	886	FALSE	TRUE	FALSE	FALSE	FALSE	4	3
50	560	FALSE	TRUE	FALSE	FALSE	FALSE	3	3
50	819	FALSE	TRUE	FALSE	FALSE	FALSE	3	0
50	710	FALSE	TRUE	FALSE	FALSE	FALSE	4	3
51	1021	TRUE	TRUE	FALSE	FALSE	FALSE	0	0
51	549	TRUE	TRUE	FALSE	FALSE	FALSE	0	0
51	741	TRUE	TRUE	FALSE	FALSE	FALSE	0	0
51	612	TRUE	TRUE	FALSE	FALSE	FALSE	0	0
52	553	TRUE	TRUE	FALSE	FALSE	FALSE	0	0
52	739	TRUE	TRUE	FALSE	FALSE	FALSE	0	0
52	613	TRUE	TRUE	FALSE	FALSE	FALSE	3	3
52	1548	TRUE	TRUE	FALSE	FALSE	FALSE	2	2
52	981	TRUE	TRUE	FALSE	FALSE	FALSE	3	2
52	667	TRUE	TRUE	FALSE	FALSE	FALSE	0	0
52	956	TRUE	TRUE	FALSE	FALSE	FALSE	4	4
52	834	TRUE	TRUE	FALSE	FALSE	FALSE	3	2
53	1047	TRUE	TRUE	TRUE	FALSE	FALSE	3	0	no winter observation
53	554	TRUE	TRUE	TRUE	FALSE	FALSE	0	0
53	742	TRUE	TRUE	TRUE	FALSE	FALSE	0	0
53	610	TRUE	TRUE	TRUE	FALSE	FALSE	0	0
54	551	TRUE	FALSE	FALSE	FALSE	FALSE	0	0
54	739	TRUE	FALSE	FALSE	FALSE	FALSE	3	2
54	594	TRUE	FALSE	FALSE	FALSE	FALSE	0	0
54	1462	TRUE	FALSE	FALSE	FALSE	FALSE	0	0
54	977	TRUE	FALSE	FALSE	FALSE	FALSE	0	0
55	1000	TRUE	TRUE	TRUE	FALSE	FALSE	0	0
55	512	TRUE	TRUE	TRUE	FALSE	FALSE	0	0
55	649	TRUE	TRUE	TRUE	FALSE	FALSE	0	0
55	565	TRUE	TRUE	TRUE	FALSE	FALSE	3	0
55	1518	TRUE	TRUE	TRUE	FALSE	FALSE	0	0
55	915	TRUE	TRUE	TRUE	FALSE	FALSE
55	614	TRUE	TRUE	TRUE	FALSE	FALSE
56	542	TRUE	FALSE	FALSE	FALSE	FALSE	0	0
56	730	TRUE	FALSE	FALSE	FALSE	FALSE	0	0
56	574	TRUE	FALSE	FALSE	FALSE	FALSE	0	0
56	1374	TRUE	FALSE	FALSE	FALSE	FALSE	0	0
56	958	TRUE	FALSE	FALSE	FALSE	FALSE	0	0
56	637	TRUE	FALSE	FALSE	FALSE	FALSE	0	0
56	872	TRUE	FALSE	FALSE	FALSE	FALSE	3	2
56	780	TRUE	FALSE	FALSE	FALSE	FALSE	4	4
57	722	FALSE	TRUE	FALSE	FALSE	FALSE	2	1
57	407	FALSE	TRUE	FALSE	FALSE	FALSE	1	0
57	476	FALSE	TRUE	FALSE	FALSE	FALSE		2
57	423	FALSE	TRUE	FALSE	FALSE	FALSE	0	0
57	1005	FALSE	TRUE	FALSE	FALSE	FALSE	0	0	no winter observation
57	711	FALSE	TRUE	FALSE	FALSE	FALSE	3	2
57	455	FALSE	TRUE	FALSE	FALSE	FALSE		1
57	691	FALSE	TRUE	FALSE	FALSE	FALSE		2
57	571	FALSE	TRUE	FALSE	FALSE	FALSE		2
58	536	TRUE	FALSE	FALSE	FALSE	FALSE	0	0
58	711	TRUE	FALSE	FALSE	FALSE	FALSE	0	0
58	588	TRUE	FALSE	FALSE	FALSE	FALSE	0	0
58	1491	TRUE	FALSE	FALSE	FALSE	FALSE	0	0
58	960	TRUE	FALSE	FALSE	FALSE	FALSE	0	0
58	640	TRUE	FALSE	FALSE	FALSE	FALSE	0	0
58	966	TRUE	FALSE	FALSE	FALSE	FALSE	0	0
58	808	TRUE	FALSE	FALSE	FALSE	FALSE	3	3
59	936	TRUE	TRUE	FALSE	TRUE	FALSE	0	0
59	492	TRUE	TRUE	FALSE	TRUE	FALSE	0	0
59	618	TRUE	TRUE	FALSE	TRUE	FALSE	0	0
60	863	FALSE	TRUE	FALSE	FALSE	FALSE	0	0
60	469	FALSE	TRUE	FALSE	FALSE	FALSE	0	0
60	579	FALSE	TRUE	FALSE	FALSE	FALSE	0	0
60	503	FALSE	TRUE	FALSE	FALSE	FALSE	0	0
61	980	TRUE	FALSE	FALSE	FALSE	FALSE	0	0	no winter observation
61	528	TRUE	FALSE	FALSE	FALSE	FALSE	0	0
62	507	FALSE	TRUE	FALSE	FALSE	FALSE	0	0
62	688	FALSE	TRUE	FALSE	FALSE	FALSE	0	0
62	532	FALSE	TRUE	FALSE	FALSE	FALSE	0	0
63	543	TRUE	FALSE	FALSE	FALSE	FALSE	0	0
63	717	TRUE	FALSE	FALSE	FALSE	FALSE	0	0
63	602	TRUE	FALSE	FALSE	FALSE	FALSE	0	0
63	1550	TRUE	FALSE	FALSE	FALSE	FALSE	0	0
63	969	TRUE	FALSE	FALSE	FALSE	FALSE	0	0
63	654	TRUE	FALSE	FALSE	FALSE	FALSE	0	0
63	989	TRUE	FALSE	FALSE	FALSE	FALSE	0	0
63	829	TRUE	FALSE	FALSE	FALSE	FALSE	5	3
64	533	TRUE	FALSE	TRUE	FALSE	FALSE	0	0
64	721	TRUE	FALSE	TRUE	FALSE	FALSE	0	0
64	565	TRUE	FALSE	TRUE	FALSE	FALSE	0	0
65	550	TRUE	FALSE	FALSE	FALSE	FALSE	0	0
65	733	TRUE	FALSE	FALSE	FALSE	FALSE	0	0
65	609	TRUE	FALSE	FALSE	FALSE	FALSE	0	0
65	1549	TRUE	FALSE	FALSE	FALSE	FALSE	0	0
65	978	TRUE	FALSE	FALSE	FALSE	FALSE	0	0
65	664	TRUE	FALSE	FALSE	FALSE	FALSE	0	0
65	983	TRUE	FALSE	FALSE	FALSE	FALSE	0	0
65	835	TRUE	FALSE	FALSE	FALSE	FALSE	0	0
66	551	TRUE	FALSE	FALSE	FALSE	FALSE	0	0
66	735	TRUE	FALSE	FALSE	FALSE	FALSE	0	0
66	615	TRUE	FALSE	FALSE	FALSE	FALSE	4	3
66	1566	TRUE	FALSE	FALSE	FALSE	FALSE	0	0
66	978	TRUE	FALSE	FALSE	FALSE	FALSE	0	0
103		TRUE	FALSE	FALSE	TRUE	FALSE		2
88		FALSE	FALSE	TRUE	FALSE	FALSE		2
104		TRUE	FALSE	FALSE	FALSE	FALSE	1	0
11		FALSE	FALSE	TRUE	FALSE	FALSE	2	0
84		TRUE	FALSE	FALSE	FALSE	FALSE	4	0
81		FALSE	TRUE	FALSE	FALSE	TRUE	3	0
80		FALSE	FALSE	FALSE	FALSE	TRUE		2	Uri Moran
67		TRUE	TRUE	TRUE	FALSE	FALSE		3
89		FALSE	TRUE	FALSE	TRUE	FALSE		1
26		TRUE	FALSE	TRUE	FALSE	FALSE		2
93		FALSE	TRUE	FALSE	FALSE	TRUE		2
94		FALSE	FALSE	FALSE	FALSE	TRUE		1	no winter observation
90		FALSE	FALSE	TRUE	FALSE	FALSE		2
74		TRUE	FALSE	TRUE	TRUE	FALSE		2
88		FALSE	FALSE	TRUE	FALSE	FALSE		2	One of the fledglings died of heat stroke/dehydrartion at 14/5/88
84		TRUE	FALSE	FALSE	FALSE	FALSE	1	0
95		TRUE	FALSE	FALSE	FALSE	FALSE		0
77		TRUE	FALSE	FALSE	FALSE	FALSE		3
78		TRUE	FALSE	FALSE	FALSE	FALSE		0
68		TRUE	FALSE	FALSE	FALSE	FALSE		2
69		TRUE	FALSE	FALSE	FALSE	FALSE		0
73		TRUE	FALSE	FALSE	TRUE	FALSE		2
75		TRUE	FALSE	FALSE	FALSE	FALSE		2
76		TRUE	FALSE	FALSE	FALSE	FALSE		2
83		TRUE	FALSE	TRUE	TRUE	FALSE		1
96		TRUE	FALSE	FALSE	FALSE	FALSE		0
85		TRUE	FALSE	FALSE	FALSE	FALSE		0
71		TRUE	FALSE	FALSE	FALSE	FALSE		0
86		TRUE	FALSE	FALSE	FALSE	FALSE		0
87		TRUE	FALSE	FALSE	FALSE	FALSE		4
72		TRUE	FALSE	FALSE	FALSE	FALSE		0
82		TRUE	FALSE	FALSE	FALSE	FALSE		2
79		TRUE	FALSE	FALSE	TRUE	FALSE		2
92		TRUE	TRUE	FALSE	FALSE	FALSE		2
91		TRUE	FALSE	FALSE	FALSE	FALSE		2
70		TRUE	FALSE	FALSE	FALSE	FALSE		2
105		FALSE	FALSE	FALSE	FALSE	TRUE			At least 2 fledgelings
98		TRUE	FALSE	TRUE	FALSE	FALSE		2
74		TRUE	FALSE	TRUE	TRUE	FALSE		2
100		TRUE	FALSE	FALSE	FALSE	FALSE		3
77		TRUE	FALSE	FALSE	FALSE	FALSE		0
78		TRUE	FALSE	FALSE	FALSE	FALSE		0
75		TRUE	FALSE	FALSE	FALSE	FALSE		0
76		TRUE	FALSE	FALSE	FALSE	FALSE		0
97		TRUE	FALSE	FALSE	FALSE	FALSE		0	no winter observation
85		TRUE	FALSE	FALSE	FALSE	FALSE		0
99		TRUE	FALSE	FALSE	FALSE	FALSE		0
86		TRUE	FALSE	FALSE	FALSE	FALSE		0
82		TRUE	FALSE	FALSE	FALSE	FALSE		2
79		TRUE	FALSE	FALSE	TRUE	FALSE		0
101		TRUE	FALSE	TRUE	FALSE	FALSE		3
102		FALSE	FALSE	TRUE	FALSE	FALSE		3
