# Supplementary material for: In Its Southern Edge of Distribution, the Tawny Owl (Strix aluco) Is More Sensitive to Extreme Temperatures Than to Rural Development
Source: Animals (Basel). 2022 Mar 3;12(5):641. doi: 10.3390/ani12050641 (PMC8909079; doi:10.3390/ani12050641)
Supplement: Supplementary file 1 [file animals-12-00641-s001.zip › Supplementary information S2 - Ontogenetic data.csv]

Individual	Ring no.	Home Site	Hatching min	Hatching max	Fledging min	Fledgling max	Leaving nest min	Leaving nest max	Adolescent min	Adolescent max	Adult min	Adult max	Last sighting	Stage at last sighting	Death min	Death max	Cause of death	Weighting date	Weight (gr)	Comments
1	NA	A	NA	NA	NA	NA	NA	NA	NA	NA	NA	NA	4/26/1988	Egg	4/16/1988	4/25/1988	Egg predation	NA	NA
2	NA	A	NA	NA	NA	NA	NA	NA	NA	NA	NA	NA	4/26/1988	Egg	4/16/1988	4/25/1988	Egg predation	NA	NA
3	NA	A	NA	NA	NA	NA	NA	NA	NA	NA	NA	NA	4/26/1988	Egg	4/16/1988	4/25/1988	Egg predation	NA	NA
4	2972	B	5/16/1988	5/17/1988	6/11/1988	6/17/1988	7/17/1988	7/20/1988	8/26/1988	9/5/1988	NA	NA	8/25/1988	Fledgling (developed mobility)	NA	NA	NA	6/10/1988	280
5	2973	B	5/18/1988	5/19/1988	6/11/1988	6/17/1988	7/17/1988	7/20/1988	9/7/1988	9/10/1988	NA	NA	9/6/1988	Fledgling (developed mobility)	NA	NA	NA	6/10/1988	265
6	2847	C	4/19/1988	4/19/1988	5/15/1988	5/19/1988	6/18/1988	7/3/1988	7/21/1988	7/22/1988	NA	NA	7/20/1988	Fledgling (developed mobility)	NA	NA	NA	5/14/1988	300
7	2849	C	4/20/1988	4/20/1988	5/15/1988	5/19/1988	6/18/1988	7/3/1988	7/21/1988	7/22/1988	NA	NA	7/20/1988	Fledgling (developed mobility)	NA	NA	NA	5/14/1988	280
8	2840	C	4/21/1988	4/21/1988	5/15/1988	5/19/1988	6/18/1988	7/3/1988	7/23/1988	7/29/1988	NA	NA	7/22/1988	Fledgling (developed mobility)	NA	NA	NA	5/14/1988	270
9	2848	C	4/23/1988	4/23/1988	5/21/1988	5/25/1988	6/18/1988	7/3/1988	7/23/1988	7/29/1988	NA	NA	7/22/1988	Fledgling (developed mobility)	NA	NA	NA	5/14/1988	250	All 4 eggs were sighted at 28.3.88 and all laying sates were thus calculated. The 2 youngest were sighted at Sasa center with young from Pa'ar Cave and Southern Barn
Young 34	9395	D	4/22/1988	4/23/1988	5/25/1988	5/26/1988	6/29/1988	7/3/1988	7/15/1988	7/18/1988	11/30/1988	12/6/1988		Adult	NA	NA	NA	5/14/1988	285	Received a transmitter at 27/5/88. Mother received a transmitter 10/6/88 (445 gr)
11	2850	D	4/25/1988	4/25/1988	5/30/1988	5/30/1988	7/4/1988	7/5/1988	7/23/1988	7/29/1988	NA	NA	7/22/1988	Fledgling (developed mobility)	NA	NA	NA	5/14/1988	240
12	NA	D	NA	NA	NA	NA	NA	NA	NA	NA	NA	NA	4/26/1988	Egg	4/27/1988	5/3/1988	NA	NA	NA
13	9396	D	4/29/1988	4/29/1988	5/30/1988	5/30/1988	7/4/1988	7/5/1988	7/23/1988	7/29/1988	NA	NA	7/22/1988	Fledgling (developed mobility)	NA	NA	NA	5/14/1988	230
14	NA	C	4/8/1989	4/8/1989	5/5/1989	5/7/1989	6/7/1989	6/15/1989	7/13/1989	7/16/1989	NA	NA	7/12/1989	Fledgling (developed mobility)	NA	NA	NA	NA	NA
15	NA	C	4/10/1989	4/10/1989	5/5/1989	5/7/1989	6/7/1989	6/15/1989	7/13/1989	7/16/1989	NA	NA	7/12/1989	Fledgling (developed mobility)	NA	NA	NA	NA	NA
16	NA	C	4/12/1989	4/12/1989	5/5/1989	5/7/1989	6/7/1989	6/15/1989	7/13/1989	7/16/1989	NA	NA	7/12/1989	Fledgling (developed mobility)	NA	NA	NA	NA	NA
17	16045	E	4/21/1989	4/22/1989	5/22/1989	5/28/1989	7/16/1989	7/31/1989	NA	NA	NA	NA	7/16/1989	Fledgling (limited mobility)	NA	NA	NA	5/21/1989	260	Nest somewhat peripheral, and probably that is the reason that no food call were heard
18	NA	E	4/22/1989	4/23/1989	NA	NA	NA	NA	NA	NA	NA	NA	NA	NA	NA	NA	NA	NA	NA	Nest somewhat peripheral, and probably that is the reason that no food call were heard
19	16047	E	4/23/1989	4/24/1989	5/22/1989	5/28/1989	7/16/1989	7/31/1989	NA	NA	NA	NA	7/16/1989	Fledgling (limited mobility)	NA	NA	NA	5/21/1989	220	Nest somewhat peripheral, and probably that is the reason that no food call were heard
20	16046	E	4/24/1989	4/25/1989	5/29/1989	6/1/1989	7/16/1989	7/31/1989	NA	NA	NA	NA	7/16/1989	Fledgling (limited mobility)	NA	NA	NA	5/21/1989	206	Nest somewhat peripheral, and probably that is the reason that no food call were heard
21	NA	E	4/25/1989	4/26/1989	NA	NA	NA	NA	NA	NA	NA	NA	NA	NA	NA	NA	NA	NA	NA	Nest somewhat peripheral, and probably that is the reason that no food call were heard
22	NA	D	NA	NA	NA	NA	NA	NA	NA	NA	NA	NA	3/28/1989	Egg	3/29/1989	4/4/1989	NA	NA	NA	Mother is Young 34 (ring number 9395). At 28/3/89 the father died in a hunting accident
23	16048	F	5/1/1989	5/2/1989	6/1/1989	6/15/1989	6/17/1989	6/22/1989	8/2/1989	8/15/1989	NA	NA	8/1/1989	Fledgling (developed mobility)	NA	NA	NA	5/21/1989	264	Mother is Young 34 (ring number 9395)
24	16049	F	5/2/1989	5/3/1989	6/1/1989	6/15/1989	6/17/1989	6/22/1989	8/16/1989	NA	NA	NA	8/15/1989	Fledgling (developed mobility)	NA	NA	NA	5/21/1989	260	Mother is Young 34 (ring number 9395)
25	16050	F	5/3/1989	5/4/1989	6/1/1989	6/15/1989	6/17/1989	6/22/1989	8/16/1989	NA	NA	NA	8/15/1989	Fledgling (developed mobility)	NA	NA	NA	5/21/1989	200	Mother is Young 34 (ring number 9395)
26	NA	G	4/3/1988	4/3/1988	4/30/1988	5/4/1988	5/14/1988	5/14/1988	6/26/1988	7/5/1988	NA	NA	7/6/1988	Adolescent	NA	NA	NA	NA	NA
27	NA	G	4/4/1988	4/4/1988	4/30/1988	5/4/1988	5/14/1988	5/14/1988	7/5/1988	7/6/1988	NA	NA	7/6/1988	Adolescent	NA	NA	NA	NA	NA
28	NA	G	4/5/1988	4/5/1988	NA	NA	NA	NA	NA	NA	NA	NA	4/16/1988	Hatchling	4/17/1988	4/25/1988	NA	NA	NA
29	2838	H	4/19/1988	4/19/1988	5/15/1988	5/20/1988	NA	NA	NA	NA	NA	NA	5/20/1988	Fledgling (limited mobility)	NA	NA	NA	NA	NA
30	2839	H	4/21/1988	4/21/1988	5/15/1988	5/20/1988	NA	NA	NA	NA	NA	NA	5/20/1988	Fledgling (limited mobility)	NA	NA	NA	NA	NA
31	NA	H	4/23/1988	4/23/1988	NA	NA	NA	NA	NA	NA	NA	NA	4/26/1988	Hatchling	4/27/1988	5/3/1988	NA	NA	NA
32	2965	I	5/1/1988	5/1/1988	5/25/1988	5/30/1988	6/26/1988	7/5/1988	8/7/1988	8/8/1988	NA	NA	8/7/1988	Fledgling (developed mobility)	NA	NA	NA	5/24/1988	320	Chased away from the territory by the father at 7/8/89
33	2966	I	5/2/1988	5/2/1988	5/25/1988	5/30/1988	6/26/1988	7/5/1988	8/7/1988	8/8/1988	NA	NA	8/7/1988	Fledgling (developed mobility)	NA	NA	NA	5/24/1988	260	Chased away from the territory by the father at 7/8/89
34	NA	I	NA	NA	NA	NA	NA	NA	NA	NA	NA	NA	4/26/1988	Egg	4/27/1989		NA	NA	NA
35	16004	J	5/24/1988	5/24/1988	6/18/1988	6/25/1988	6/26/1988	7/5/1988	8/8/1988	8/20/1988	NA	NA	8/7/1988	Fledgling (developed mobility)	NA	NA	NA	6/17/1988	295
36	16001	J	5/25/1988	5/25/1988	6/18/1988	6/25/1988	6/26/1988	7/5/1988	8/8/1988	8/20/1988	NA	NA	8/7/1988	Fledgling (developed mobility)	NA	NA	NA	6/17/1988	255
37	16002	J	5/28/1988	5/28/1988	6/18/1988	6/25/1988	6/26/1988	7/5/1988	8/8/1988	8/20/1988	NA	NA	8/7/1988	Fledgling (developed mobility)	NA	NA	NA	6/17/1988	255
38	16003	J	5/30/1988	5/30/1988	6/18/1988	6/25/1988	6/26/1988	7/5/1988	8/22/1988	8/23/1988	NA	NA	8/21/1988	Fledgling (developed mobility)	NA	NA	NA	6/17/1988	250
39	2960	K	4/27/1988	4/27/1988	6/1/1988	6/2/1988	7/17/1988	7/17/1988	8/5/1988	8/7/1988	NA	NA	12/22/1988	Adult	12/22/1988	12/22/1988	Roadkill	5/24/1988	290
40	2962	K	4/28/1988	4/28/1988	6/1/1988	6/2/1988	7/17/1988	7/17/1988	8/5/1988	8/7/1988	NA	NA	8/7/1989	Fledgling (developed mobility)	NA	NA	NA	5/24/1988	290
41	2961	K	4/30/1988	4/30/1988	6/1/1988	6/2/1988	7/17/1988	7/17/1988	NA	NA	NA	NA	8/8/1989	Fledgling (developed mobility)	8/8/1988	8/8/1988	Starvation	5/24/1988	270
42	2964	K	5/1/1988	5/1/1988	6/1/1988	6/2/1988	7/17/1988	7/17/1988	8/5/1988	8/7/1988	NA	NA	8/7/1989	Fledgling (developed mobility)	NA	NA	NA	5/24/1988	270
43	2963	K	5/2/1988	5/2/1988	4/3/1988	6/4/1988	7/17/1988	7/17/1988	8/8/1988	8/8/1988	NA	NA	8/7/1989	Fledgling (developed mobility)	NA	NA	NA	5/24/1988	240
