# Supplementary material for: In Its Southern Edge of Distribution, the Tawny Owl (Strix aluco) Is More Sensitive to Extreme Temperatures Than to Rural Development
Source: Animals (Basel). 2022 Mar 3;12(5):641. doi: 10.3390/ani12050641 (PMC8909079; doi:10.3390/ani12050641)
Supplement: Supplementary file 1 [file animals-12-00641-s001.zip › Supplementary information S3 - diet database.csv]

ID	Habitat	Date (dd/mm/yyyy)	Comments	Soricidae	Meriones tristrami	Microtus guentheri	Cricetulus migratorius	Apodemus	Mus	Rattus rattus	Spalax ehrenbergi	Gallus gallus domesticus	Scolopax rusticola	Columbidae	Tyto alba	Caprimulgus europaeus	Dendrocopos syriacus	Turdus merula	Turdus philomelos	Erithacus rubecula	Muscicapa striata	Garrulus glandarius	Corvus cornix	Passer domesticus	Carduelis carduelis	Aves (indet.)	Insecta	Total
5	Maquis	8/5/1988		0	0	1	0	7	0	0	0	0	0	0	0	0	0	0	0	0	0	0	0	2	1	1	0	12
6	Maquis	4/8/1988		3	7	0	1	5	2	0	0	0	0	0	0	0	0	0	0	0	0	1	0	10	0	2	0	31
7	Maquis	27/05/1987		0	2	3	1	14	0	1	0	0	0	0	0	0	0	1	0	0	0	0	0	1	0	2	0	25
8	Maquis	3/4/1987		1	7	8	0	0	0	0	0	0	0	0	0	0	0	0	0	0	0	0	0	0	0	0	0	16
9	Maquis	2/5/1987		7	10	167	2	12	0	2	1	0	0	0	0	0	0	0	0	0	0	0	0	0	0	1	0	202
12	Maquis	11/5/1987		1	0	0	0	12	2	0	0	0	0	0	0	0	0	0	0	0	0	0	0	0	0	1	1	17
13	Maquis	21/05/1987	Also "numerous insects"	3	0	1	0	1	1	0	0	0	0	0	0	0	0	0	0	0	0	0	0	0	0	0	>0	6
14	Maquis	14/12/1987	Also "few insects"	0	0	1	0	8	0	0	0	0	0	0	0	0	0	0	0	0	0	0	0	0	0	0	>0	9
15	Maquis	16/07/1988		7	0	5	0	8	12	0	0	0	0	0	0	0	0	0	0	0	0	0	0	0	0	0	0	32
16	Maquis	21/11/1988		9	2	12	0	18	14	0	0	0	0	2	0	0	0	0	0	0	0	0	0	0	0	5	0	62
17	Maquis	19/12/1989		0	0	0	0	0	0	0	0	0	0	0	0	0	0	6	2	1	0	0	0	0	0	0	0	9
23	Maquis	24/04/1987		0	1	0	0	0	1	0	0	0	0	0	0	0	0	0	0	0	0	0	0	0	0	0	0	2
24	Maquis	15/12/1987		0	3	0	0	0	1	0	0	0	3	0	0	0	0	0	0	0	0	0	0	0	0	0	0	7
30	Maquis	28/05/1987		2	2	0	0	17	9	2	0	0	0	0	0	0	0	0	0	0	0	0	0	0	0	0	0	32
35	Maquis	4/11/1988		0	0	0	0	0	0	0	0	0	0	4	0	0	0	0	0	0	0	0	0	8	1	0	0	13
45	Maquis	3/1/1987		0	0	0	0	0	0	0	0	0	0	0	0	0	0	0	0	1	0	0	0	0	0	0	0	1
47	Maquis	20/05/1988		2	0	5	0	3	0	0	0	0	0	0	0	0	0	2	0	0	0	0	0	0	0	0	0	12
48	Maquis	5/6/1988		0	1	1	1	1	0	1	0	0	0	0	0	0	0	1	0	0	0	0	0	0	0	0	0	6
49	Maquis	6/7/1988		2	1	15	0	3	1	1	0	0	0	0	0	0	0	3	0	0	0	0	0	0	0	0	0	26
1	Maquis and Pines	13/04/1987		5	5	4	2	4	9	0	0	0	0	0	0	0	0	0	0	0	0	0	0	0	0	1	0	30
2	Maquis and Pines	15/10/1987		1	0	0	0	5	2	0	0	0	0	0	0	0	0	0	0	0	0	0	0	0	0	3	2	13
3	Maquis and Pines	8/5/1988		0	2	2	0	3	0	0	0	0	0	0	0	1	0	1	0	0	0	0	0	0	0	0	0	9
10	Maquis and Pines	7/8/1988		0	2	9	0	1	2	1	0	0	0	4	0	0	0	1	0	0	0	0	3	0	0	5	0	28
25	Maquis and Pines	22/09/1987		1	7	4	0	5	3	3	0	0	0	0	0	0	0	0	0	0	0	0	0	0	0	0	0	23
26	Maquis and Pines	7/12/1987	Also "snail remains"	13	15	142	1	20	15	2	0	0	0	0	0	0	0	0	0	0	0	0	0	0	0	0	0	208
43	Maquis and Pines	19/03/1987		3	1	14	1	1	15	0	0	0	0	0	0	0	0	0	0	0	0	0	0	1	0	0	0	36
44	Maquis and Pines	16/04/1987		4	4	5	0	0	14	0	0	0	0	0	0	0	0	0	0	0	0	0	0	1	0	0	1	29
46	Maquis and Pines	30/10/1987	"Several insects"	0	0	0	0	1	1	1	0	0	0	0	0	0	0	0	0	0	0	0	0	0	0	1	>0	4
51	Maquis and Pines	15/05/1989	Also "few insects"	0	0	0	0	29	7	2	0	0	0	5	0	0	2	0	0	0	0	0	2	14	0	0	>0	61
4	Rural	1/1/1988	Day of the month is unknown	0	0	0	0	0	0	0	0	0	0	0	0	0	0	0	0	1	0	0	0	0	0	0	0	1
18	Rural	6/8/1988		0	0	60	0	1	2	3	0	0	0	13	0	0	0	0	0	0	0	0	0	14	0	1	0	94
19	Rural	15/08/1988		0	0	18	0	0	0	0	0	0	0	0	0	0	0	0	0	0	0	0	0	0	0	0	0	18
20	Rural	16/10/1988		0	0	31	0	1	0	0	0	0	0	0	0	0	0	1	0	0	0	0	0	3	0	0	0	36
21	Rural	1/6/1991	Day of the month is unknown	0	0	16	0	1	1	6	0	0	0	0	0	0	0	2	0	0	1	0	0	9	0	0	0	36
22	Rural	13/04/1987		1	0	1	0	4	1	0	0	0	0	0	0	0	0	0	0	0	0	0	0	0	0	2	0	9
27	Rural	13/04/1987		2	1	0	0	6	2	2	0	0	0	0	0	0	0	0	0	0	0	0	0	0	0	2	0	15
28	Rural	5/11/1987		0	0	13	0	0	0	0	0	0	0	0	0	0	0	0	0	0	0	0	0	1	0	0	0	14
29	Rural	22/05/1987		0	0	0	0	0	0	0	0	0	0	2	0	0	0	0	0	0	0	0	0	5	0	8	0	15
31	Rural	15/06/1988		0	0	17	0	0	0	1	0	0	0	0	0	0	0	0	0	0	0	0	0	0	0	0	0	18
32	Rural	8/8/1988		0	0	11	0	1	0	0	0	0	0	3	0	0	0	0	0	0	0	1	2	0	0	0	0	18
33	Rural	1/6/1990	Day of the month is unknown	0	0	31	0	2	3	1	0	0	0	4	0	0	0	3	0	0	0	9	0	3	0	0	0	56
36	Rural	3/7/1988		3	1	82	0	4	5	15	0	0	0	4	0	0	0	0	0	0	0	0	0	13	0	0	0	127
37	Rural	6/8/1988		0	0	11	0	1	0	8	0	1	0	11	0	0	0	0	0	0	0	0	1	4	0	1	0	38
38	Rural	1/6/1989	Day of the month is unknown	4	8	59	0	0	16	11	3	0	0	0	0	0	0	0	0	0	0	0	0	14	0	2	19	136
39	Rural	3/4/1987		0	0	0	0	0	0	0	0	0	0	0	1	0	0	0	0	0	0	0	0	0	0	0	0	1
40	Rural	6/7/1988		8	3	38	1	0	10	7	0	0	0	24	0	0	0	0	0	0	0	0	0	47	0	0	0	138
41	Rural	30/09/1988		0	0	0	0	0	0	0	0	0	0	0	0	0	0	0	0	0	0	0	0	4	0	4	0	8
42	Rural	26/10/1987		0	0	2	0	0	0	0	0	0	0	0	0	0	0	0	0	0	0	0	0	0	0	0	0	2
50	Rural	1/6/1990	Day of the month is unknown. "Several insects"	0	0	11	0	3	1	5	0	0	0	8	0	0	0	0	0	0	0	1	0	0	1	1	>0	31
